# Supplementary material for: An App Developed for Detecting Nurse Burnouts Using the Convolutional Neural Networks in Microsoft Excel: Population-Based Questionnaire Study
Source: JMIR Med Inform. 2020 May 7;8(5):e16528. doi: 10.2196/16528 (PMC7243132; doi:10.2196/16528)
Supplement: Multimedia Appendix 1 [file medinform_v8i5e16528_app1.xlsx]

## Sheet: items
repno	kno	repna	jpg	wav	response1	response2	response3	response4	response5	response6	answer1	answer2	answer3	answer4	answer5	answer6	answer7
87	01	I feel emotionally drained from my work.	quest2/df/burnout01.jpg	quest2/df/burnout01.mp3	Every day	A few times a week	Once a week	A few times a month	Once a month or less	A few times a year	6	5	4	3	2	1	0
87	02	I feel used up at the end of the workday	quest2/df/burnout02.jpg	quest2/df/burnout02.mp3	Every day	A few times a week	Once a week	A few times a month	Once a month or less	A few times a year	6	5	4	3	2	1	0
87	03	I feel fatigued when I get up in the morning and have to face another day on the job.	quest2/df/burnout03.jpg	quest2/df/burnout03.mp3	Every day	A few times a week	Once a week	A few times a month	Once a month or less	A few times a year	6	5	4	3	2	1	0
87	04	Working with people all day is really a strain for me	quest2/df/burnout04.jpg	quest2/df/burnout04.mp3	Every day	A few times a week	Once a week	A few times a month	Once a month or less	A few times a year	6	5	4	3	2	1	0
87	05	I feel burned out from my work.	quest2/df/burnout05.jpg	quest2/df/burnout05.mp3	Every day	A few times a week	Once a week	A few times a month	Once a month or less	A few times a year	6	5	4	3	2	1	0
87	06	I feel frustrated by my job.	quest2/df/burnout06.jpg	quest2/df/burnout06.mp3	Every day	A few times a week	Once a week	A few times a month	Once a month or less	A few times a year	6	5	4	3	2	1	0
87	07	Working with people directly puts too much stress on me.	quest2/df/burnout07.jpg	quest2/df/burnout07.mp3	Every day	A few times a week	Once a week	A few times a month	Once a month or less	A few times a year	6	5	4	3	2	1	0
87	08	I feel like I’m at the end of my rope	quest2/df/burnout08.jpg	quest2/df/burnout08.mp3	Every day	A few times a week	Once a week	A few times a month	Once a month or less	A few times a year	6	5	4	3	2	1	0
87	09	I can easily understand how my patients feel about things.	quest2/df/burnout09.jpg	quest2/df/burnout09.mp3	Every day	A few times a week	Once a week	A few times a month	Once a month or less	A few times a year	0	1	2	3	4	5	6
87	10	I deal very effectively with the problems of my patients.	quest2/df/burnout10.jpg	quest2/df/burnout10.mp3	Every day	A few times a week	Once a week	A few times a month	Once a month or less	A few times a year	0	1	2	3	4	5	6
87	11	I feel I’m positively influencing other people’s lives through my work.	quest2/df/burnout11.jpg	quest2/df/burnout11.mp3	Every day	A few times a week	Once a week	A few times a month	Once a month or less	A few times a year	0	1	2	3	4	5	6
87	12	I feel very energetic	quest2/df/burnout12.jpg	quest2/df/burnout12.mp3	Every day	A few times a week	Once a week	A few times a month	Once a month or less	A few times a year	0	1	2	3	4	5	6
87	13	I can easily create a relaxed atmosphere with my patients.	quest2/df/burnout13.jpg	quest2/df/burnout13.mp3	Every day	A few times a week	Once a week	A few times a month	Once a month or less	A few times a year	0	1	2	3	4	5	6
87	14	I feel exhilarated after working closely with my patients	quest2/df/burnout14.jpg	quest2/df/burnout14.mp3	Every day	A few times a week	Once a week	A few times a month	Once a month or less	A few times a year	0	1	2	3	4	5	6
87	15	I have accomplished many worthwhile things in this job	quest2/df/burnout15.jpg	quest2/df/burnout15.mp3	Every day	A few times a week	Once a week	A few times a month	Once a month or less	A few times a year	0	1	2	3	4	5	6
87	16	In my work;I deal with emotional problems very calmly.	quest2/df/burnout16.jpg	quest2/df/burnout16.mp3	Every day	A few times a week	Once a week	A few times a month	Once a month or less	A few times a year	0	1	2	3	4	5	6
87	17	I feel I treat some patients as if they were impersonal objects.	quest2/df/burnout17.jpg	quest2/df/burnout17.mp3	Every day	A few times a week	Once a week	A few times a month	Once a month or less	A few times a year	6	5	4	3	2	1	0
87	18	I’ve become more callous toward people since I took this job.	quest2/df/burnout18.jpg	quest2/df/burnout18.mp3	Every day	A few times a week	Once a week	A few times a month	Once a month or less	A few times a year	6	5	4	3	2	1	0
87	19	I worry that this job is hardening me emotionally	quest2/df/burnout19.jpg	quest2/df/burnout19.mp3	Every day	A few times a week	Once a week	A few times a month	Once a month or less	A few times a year	6	5	4	3	2	1	0
87	20	I don’t care what happens to some patients	quest2/df/burnout20.jpg	quest2/df/burnout20.mp3	Every day	A few times a week	Once a week	A few times a month	Once a month or less	A few times a year	6	5	4	3	2	1	0

## Sheet: parameters
識別碼	repno	pool1	weight1	weight2	pool2
41	87	2.35882	-4.86354	20.5427	-0.533271
42	87	-139.337	0.302161	2.36215	716.641
43	87	-750.97	-0.0509911	0.346217	3913.45
44	87	-21.8537	0.241039	-0.0914804	103.292
45	87	-448.309	0.343505	0.207231	2367.37
46	87	8.60983	0.387124	11.9186	-156.312
47	87	477.976	0.164993	1.08248	-4315.93
48	87	369.078	0.275087	-0.0637855	0.00514118
49	87	0.0173705	-0.0243222	2.62169	0.00760338
50	87	0	0.397228	0.0445228	0

## Sheet: 工作表2
1	0	0	1	0	1	0	1	0	0	1	1	0	1	1	0	1	0	1	0	0	1	1	1	0	1	0	0	1	0	0	0	0	0	1	0	0	0	0	1	1	1	1	1	1	0	0	1	0	1
0	1	1	0	1	0	1	0	1	1	0	0	1	0	0	1	0	1	0	1	1	0	0	0	1	0	1	1	0	1	1	1	1	1	0	1	1	1	1	0	0	0	0	0	0	1	1	0	1	0
5	4	5	2	6	3	5	1	5	4	3	5	6	1	1	5	3	5	1	4	5	3	1	5	6	3	5	5	3	4	3	5	5	3	0	3	5	5	6	3	6	3	2	5	5	5	5	3	4	1
6	4	5	2	6	5	5	0	5	4	4	4	6	1	1	6	3	5	3	4	5	3	1	6	6	3	5	5	4	5	3	5	5	5	0	5	5	5	6	3	6	4	3	6	4	5	6	3	4	2
5	4	5	2	6	3	5	0	5	3	3	5	6	1	1	6	3	3	2	4	5	1	1	4	6	3	5	5	3	3	3	5	5	5	0	5	4	5	5	3	3	4	2	4	3	3	5	3	5	1
0	2	1	0	0	6	1	0	1	2	0	1	0	3	0	1	1	0	3	1	1	0	1	2	0	1	1	0	2	1	3	0	1	1	0	1	0	0	0	3	0	0	1	0	1	1	1	5	1	0
0	4	5	0	0	0	4	0	0	3	0	1	0	0	0	0	0	5	1	3	1	0	0	2	2	1	3	4	0	6	3	5	5	5	0	0	5	0	0	1	0	0	0	3	1	1	0	0	4	0
1	4	6	1	6	0	4	0	4	5	5	2	6	1	0	3	3	3	3	2	4	1	1	1	5	2	2	5	3	5	3	5	5	3	0	0	5	2	3	1	5	0	0	2	3	2	3	0	5	1
0	1	0	0	0	0	0	0	1	2	3	1	0	1	0	0	0	0	2	2	3	0	0	0	0	2	1	2	2	3	1	0	1	0	0	1	0	0	0	0	1	0	0	1	1	1	1	5	1	1
1	4	6	0	0	0	3	0	1	5	3	3	4	0	1	5	1	3	2	4	3	1	1	2	6	1	5	5	3	3	3	5	5	6	0	4	3	6	4	3	3	3	2	3	2	5	5	1	5	1
0	1	0	0	0	0	1	0	1	1	2	1	0	0	0	0	3	1	2	2	4	0	1	5	0	0	1	1	2	1	4	0	1	1	0	3	1	0	0	0	1	1	3	2	2	1	1	5	1	3
0	5	6	0	0	1	1	0	0	2	1	0	0	0	0	0	1	5	0	2	2	0	0	0	2	0	3	5	2	3	5	3	6	5	0	1	3	1	1	0	0	0	1	0	1	2	1	0	4	1
0	5	5	0	0	0	1	0	0	5	1	0	0	3	0	0	1	5	0	2	3	0	0	0	3	1	3	5	3	3	0	0	6	3	0	0	2	1	0	0	0	1	0	1	3	1	0	0	4	1
1	1	1	0	3	0	4	0	5	2	1	3	4	3	0	5	3	0	2	1	5	1	1	5	4	4	3	3	2	2	5	6	6	3	1	5	3	6	3	0	1	1	2	4	3	3	4	1	1	1
1	5	5	1	3	3	2	1	1	3	3	3	1	1	1	1	1	1	2	4	4	1	1	1	3	1	4	4	3	2	1	1	5	1	1	1	1	3	1	1	4	1	1	1	3	3	2	0	4	1
0	5	5	0	0	0	0	0	0	1	1	1	0	0	0	0	0	0	1	2	0	0	0	0	2	0	3	3	0	2	1	3	5	3	0	0	1	0	0	0	0	0	0	0	1	1	0	0	2	1
0	5	5	1	1	1	3	0	3	5	2	1	1	1	1	1	1	1	1	1	6	0	1	6	6	1	3	4	1	2	1	1	5	1	0	6	1	1	0	0	0	0	1	0	1	1	3	0	4	1
0	1	0	0	4	1	1	1	1	3	1	1	4	1	0	1	5	0	5	4	2	1	0	4	2	2	3	2	2	3	3	1	1	1	1	3	1	6	1	0	1	0	1	1	2	1	2	3	1	0
0	1	1	0	4	0	1	0	1	3	3	1	4	0	0	1	3	1	3	3	3	0	0	4	1	2	3	2	3	0	3	1	1	1	0	5	0	5	3	0	0	0	1	1	2	1	1	3	1	0
0	1	0	0	0	0	1	0	1	1	3	1	1	6	0	1	3	0	3	1	3	1	1	3	0	0	2	2	2	0	3	3	1	1	0	3	0	5	3	0	0	0	2	1	2	1	1	3	1	1
1	4	6	1	6	2	5	0	5	4	3	3	6	1	1	5	1	3	1	4	3	1	2	1	6	1	5	5	4	3	3	5	5	5	0	5	4	5	5	0	3	3	0	2	2	4	5	0	3	1
0	0	1	0	0	1	0	1	1	1	1	3	1	5	0	1	0	1	0	1	2	1	1	3	2	3	3	1	2	3	3	5	1	5	1	1	0	1	1	0	1	0	0	1	3	0	0	1	2	1
1.05	3.05	3.4	0.5	2.25	1.3	2.35	0.2	2.05	2.95	2.15	2	2.5	1.45	0.35	2.1	1.8	2.1	1.85	2.55	3.2	0.75	0.7	2.7	3.1	1.55	3.15	3.4	2.3	2.7	2.7	2.95	3.75	2.9	0.2	2.6	2.2	2.85	2.1	0.9	1.75	1.05	1.1	1.9	2.25	2.1	2.3	1.8	2.85	0.95
1.90498	1.79106	2.47939	0.760886	2.61323	1.80933	1.87153	0.410391	1.98614	1.43178	1.34849	1.52177	2.54434	1.70062	0.48936	2.29186	1.43637	2.02355	1.26803	1.23438	1.57614	0.910465	0.571241	2.07998	2.33734	1.19097	1.34849	1.66702	1.08094	1.55935	1.30182	2.21181	2.0995	1.91669	0.410391	2.08756	1.93581	2.43386	2.17401	1.29371	2.0995	1.46808	1.02084	1.74416	1.11803	1.58612	2.02874	1.88065	1.59852	0.686333
1.28105	-2.87681	-2.47135	0.562225	-1.361	-1.90018	1.44631	-0.0526485	1.84905	-0.180391	0.578682	2.09656	-0.212155	-3.92255	0.954522	1.99646	0.149657	-0.855774	-2.68056	-1.4153	0.447949	1.66915	0.747407	-2.72846	-0.300493	-0.254372	2.19795	0.234984	-0.653232	-1.55994	-0.618624	0.181889	-0.386638	0.12125	-0.272459	-0.440118	0.292055	-0.174842	1.54865	0.284926	0.939359	1.17954	-0.632512	0.653277	0.676221	2.17215	1.99527	-5.01886	-0.633599	0.202039
[truncated: 953 more columns]
