# Supplementary material for: An App Developed for Detecting Nurse Burnouts Using the Convolutional Neural Networks in Microsoft Excel: Population-Based Questionnaire Study
Source: JMIR Med Inform. 2020 May 7;8(5):e16528. doi: 10.2196/16528 (PMC7243132; doi:10.2196/16528)
Supplement: Multimedia Appendix 3 [file medinform_v8i5e16528_app3.txt]

Multimedia appendix 3
CNN performed in Excel at https:/youtu.be/WJ2ZUEqaDJ4
